# Supplementary material for: Diffusion-weighted magnetic resonance imaging for the assessment of liver fibrosis in chronic viral hepatitis
Source: PLoS One. 2021 Mar 4;16(3):e0248024. doi: 10.1371/journal.pone.0248024 (PMC7932524; doi:10.1371/journal.pone.0248024)
Supplement: S1 Data — (XLSX) [file pone.0248024.s001.xlsx]

## Sheet: Sheet1
Age	Gender	Type of viral hepatitis (1=B, 2=C)	BMI	Waist circumference	Diabetes	HT	Plt	FBS	Chol	TG	AST	ALT	Steatosis gr	Necroinflammatory gr	Fibrosis stage	Total hepatic iron content score
51	2	1	22	77	0	0	185	87	205	65	35	43	1	1	2	7
33	1	1	20.6	79	0	0	127	94	240	61	73	148	0	2	2	6
48	2	1	19.1	74	0	0	255	95	181	61	50	75	0	1	1	0
23	2	1	19.4	75	0	0	173	81	219	41	34	36	0	1	0	0
40	1	1	27.4	90	0	1	203	96	163	96	20	29	0	1	2	6
33	2	1	19	70	0	0	244	86	198	85	27	31	0	1	1	0
38	1	1	22.5	88	0	0	254	96	215	74	67	53	1	2	3	0
48	2	1	26.3	91	0	0	277	88	194	138	21	15	1	1	1	2
50	1	1	22.2	88	3	0	212	124	167	113	78	99	1	2	2	6
43	2	1	18.5	68	0	0	123	85	209	59	25	16	0	1	1	10
59	2	1	23.4	82	0	0	235	101	241	53	27	25	1	1	1	15
38	1	1	20.1	77	0	0	316	93	222	197	32	43	1	1	1	13
44	1	1	35.2	111	0	1	229	95	145	147	66	74	0	2	2	3
47	2	1	31	97	4	1	159	140	189	150	32	34	1	1	3	17
56	1	1	21.2	79	0	1	247	109	171	82	26	25	0	1	1	5
34	2	1	23	86	0	1	193	94	192	113	30	32	0	0	0	14
59	2	1	24	99	3	1	155	161	290	328	32	45	2	1	2	1
35	1	1	27.4	98	0	0	145	89	181	41	50	62	0	2	1	20
55	2	1	20.5	75	0	0	190	98	0	0	37	44	0	1	2	7
59	1	1	24.5	90	1	1	143	116	187	106	24	26	1	1	1	21
42	2	1	23.7	82	0	1	415	129	206	110	45	55	2	1	2	0
50	2	1	22.7	86	1	0	197	106	220	104	26	26	1	1	1	6
49	1	1	31.5	99	0	0	213	111	162	134	27	35	2	1	2	7
58	2	1	25.8	92	0	0	182	98	242	85	19	19	1	1	1	0
28	2	1	20	74	0	0	212	89	195	133	42	56	0	1	1	0
47	1	1	18.3	78	0	0	214	112	185	76	43	64	1	1	2	9
34	2	1	21.4	74	0	0	207	88	207	54	18	17	0	1	1	4
48	1	1	29.8	105	0	0	211	100	169	176	24	32	1	1	1	12
60	2	1	20.9	87	0	0	150	84	135	72	50	38	0	2	4	14
55	2	1	21.6	84	0	0	172	106	227	92	30	13	1	1	1	7
37	2	1	22.5	82	0	0	346	93	234	48	17	22	0	1	2	0
48	1	1	25	90	0	0	213	101	190	53	31	29	0	1	2	9
32	1	1	21.4	88	0	0	170	92	251	103	22	43	1	1	1	6
37	2	1	21.3	84	0	0	227	243	83	88	45	48	0	1	1	0
62	1	1	26.4	96	3	1	288	112	152	70	22	13	0	1	1	12
61	2	1	25.5	102	4	1	253	105	229	137	47	72	2	2	3	8
46	2	1	22.9	82	0	0	189	98	202	77	19	20	0	1	0	6
44	1	1	18.3	83	0	0	249	98	193	103	100	198	0	2	1	9
60	2	1	20.2	82	0	0	214	91	179	91	17	15	1	2	2	21
59	2	1	28	92	0	1	255	118	163	163	26	26	2	1	1	9
59	1	1	28.8	103	0	1	185	191	139	125	83	98	1	2	3	14
37	2	1	36.8	123	0	0	237	93	214	63	17	19	0	1	2	3
52	2	1	25.5	94	0	0	238	83	189	85	54	57	0	2	2	7
28	1	1	20.6	85	0	0	185	93	201	57	48	110	0	1	1	16
42	2	1	23.8	78	0	0	193	94	225	58	54	2	0	1	1	8
42	1	1	22.8	87	0	0	206	156	250	75	22	27	1	1	2	8
52	1	1	31.5	104	0	1	238	112	216	232	31	48	2	1	1	4
62	2	1	25.1	94	0	1	254	101	196	79	19	22	1	1	2	7
56	1	1	25.7	95	0	0	233	107	167	90	20	26	1	1	1	16
43	2	1	26.7	83	0	0	260	108	162	38	27	32	2	0	2	0
40	1	1	28.2	93	0	0	349	116	196	187	33	45	1	1	1	16
43	1	1	27.9	97	0	0	270	100	166	132	24	36	1	0	0	7
45	2	1	20.6	70	0	0	276	83	150	50	32	36	0	1	1	0
52	2	1	21.9	79	0	1	200	101	249	104	24	17	0	1	1	6
42	2	1	20.8	84	0	0	193	79	218	71	50	52	1	1	2	4
34	1	1	24.6	85	0	0	228	105	265	128	35	50	1	1	2	9
44	2	1	23.1	85	0	0	202	95	203	112	34	42	0	1	2	3
43	2	1	19.9	74	0	0	334	90	237	58	27	24	0	1	1	0
38	2	1	26.2	90	0	0	272	100	183	112	18	22	1	1	1	0
36	1	1	23.6	88	0	1	225	96	240	109	20	23	0	0	0	9
55	1	2	19.5	76	0	1	209	98	180	40	22	23	0	1	3	6
61	1	2	21.2	89	0	1	160	96	183	98	33	23	0	1	2	0
59	2	2	25.4	88	0	1	92	103	249	84	76	54	1	2	2	2
54	1	2	26.6	92	0	0	193	104	176	60	42	56	1	2	3	12
67	2	2	24.9	89	0	1	198	118	153	87	42	41	2	2	3	4
59	2	2	23.4	87	0	0	227	99	202	102	105	112	0	2	3	24
27	1	2	19.3	75	0	0	199	99	168	77	38	31	0	1	2	22
69	2	2	29.4	104	0	1	195	106	168	91	38	27	1	2	4	0
35	1	2	26.8	98	0	0	225	93	126	89	116	191	1	1	2	12
37	2	2	23.1	85	0	0	214	96	181	92	28	33	0	1	1	0
54	1	2	36.7	108	0	1	192	84	116	98	34	39	0	1	2	0
55	1	2	23.2	82	0	1	265	102	136	135	29	41	0	1	1	6
64	1	2	24.4	89	0	1	196	110	128	58	28	50	1	2	2	1
55	2	2	29.2	96	0	0	220	81	260	87	190	200	0	2	4	6
59	2	2	22	86	0	0	222	90	289	93	19	12	0	1	1	0
41	2	2	20.4	70	1	0	210	131	190	46	28	43	0	2	2	0
51	2	2	20.9	78	0	0	95	85	151	66	28	21	0	2	2	12
50	1	2	20.8	76	0	0	308	84	255	74	25	17	0	1	1	6
43	2	2	24.8	88	0	0	250	98	216	114	66	70	1	2	2	1
39	1	2	27.7	105	0	0	321	97	185	63	16	19	0	1	1	7
26	1	2	31.3	112	0	0	124	99	175	90	95	112	1	2	3	2
58	2	2	33	105	0	1	126	158	174	153	112	120	2	2	4	2
56	2	2	29.3	98	0	0	115	119	228	148	90	33	2	2	4	2
37	2	2	20.8	71	0	0	247	92	105	40	29	33	0	2	2	6
56	1	2	25.5	93	0	0	124	117	175	70	80	113	1	2	2	1
56	1	2	26	87	0	1	122	108	228	73	62	46	0	2	4	1
56	2	2	27.3	92	0	1	205	78	254	55	113	195	0	1	1	0
59	2	2	19.7	73	0	0	166	113	220	63	41	39	0	1	1	3
65	2	2	24.9	90	0	1	273	113	181	224	70	86	3	1	3	0
54	1	2	21.1	85	3	0	193	139	162	153	63	124	1	2	1	12
54	2	2	23.1	82	0	1	189	115	145	92	106	140	0	2	1	1
35	1	2	23.3	88	0	0	193	98	133	54	39	78	2	1	1	0
39	1	2	23.8	92	0	0	158	92	181	108	63	97	1	1	2	10
40	2	2	25	81	0	0	114	100	141	102	160	95	1	2	4	6
60	2	2	28.5	89	0	1	110	81	151	57	46	37	0	1	1	1
59	2	2	25.5	94	3	1	166	140	148	162	56	44	1	1	3	1
64	2	2	24.9	88	0	0	157	99	151	51	61	77	1	1	2	5
48	1	2	28.5	93	0	0	186	108	154	132	118	183	0	2	1	3
60	2	2	22.7	78	0	0	307	107	242	68	49	85	0	2	2	1
64	2	2	23.2	93	0	1	176	105	140	66	155	106	1	2	4	1
41	2	2	22.1	69	0	0	273	90	136	49	192	222	1	2	2	1
53	2	2	21.1	80	0	0	303	97	172	86	76	104	0	2	2	9
36	1	2	33.6	106	0	1	105	93	170	141	36	38	0	2	3	27
51	1	2	20	74	0	0	245	91	157	78	33	50	0	1	1	13
55	1	2	24.6	92	0	0	109	100	245	95	89	104	0	2	2	5
52	2	2	21.7	80	0	0	214	103	161	66	77	78	1	2	1	0
59	1	2	23.7	87	4	0	196	113	144	153	81	70	1	2	3	0
60	1	2	24.7	93	0	1	180	99	131	88	72	121	1	1	3	19
56	1	2	22.8	86	3	0	203	203	205	86	45	64	0	1	1	6
38	2	2	22.6	72	0	0	252	92	176	91	41	66	0	2	2	0
50	2	2	22.8	82	0	0	218	79	158	103	46	46	0	1	2	0
60	2	2	18.7	77	0	0	190	96	175	53	72	59	1	2	3	2
42	1	2	21.9	86	0	0	282	88	194	91	27	29	0	1	1	12
46	2	2	22.4	75	0	0	191	99	168	63	23	21	0	1	1	0
36	2	2	20.5	80	0	0	204	94	209	100	21	20	0	1	1	20
58	1	2	18.5	66	0	0	284	103	180	105	117	122	0	2	3	3
44	1	2	20.5	70	0	0	161	87	116	54	47	117	1	1	1	15
53	2	2	33.7	96	0	1	219	98	189	138	21	23	0	2	2	8
51	1	2	23.5	81	0	0	155	94	186	165	43	63	0	1	2	12
59	2	2	25.4	86	0	1	181	93	165	80	48	44	1	1	1	21
34	1	2	28.9	83	0	0	208	95	163	123	77	80	0	1	1	0
